# Supplementary material for: The Addition of Sprint Interval Training to Field Lacrosse Training Increases Rate of Torque Development and Contractile Impulse in Female High School Field Lacrosse Players
Source: J Funct Morphol Kinesiol. 2023 Jun 24;8(3):89. doi: 10.3390/jfmk8030089 (PMC10366844; doi:10.3390/jfmk8030089)
Supplement: Supplementary file 1 [file jfmk-08-00089-s001.zip]

Archive with 1 entries (1 files):
- jfmk-2327794-supplementary.pdf
